# Supplementary material for: Domain-specific transfer learning in the automated scoring of tumor-stroma ratio from histopathological images of colorectal cancer
Source: PLoS One. 2023 May 26;18(5):e0286270. doi: 10.1371/journal.pone.0286270 (PMC10218718; doi:10.1371/journal.pone.0286270)
Supplement: S1 Table — Chosen parameters in the final training phase of all models. LR refers to the learning-rate and optimizer is the optimization-function used. Parameters were chosen using 5-fold cross-validation. Loss-function was cross-entropy for all setups. (TEX) [file pone.0286270.s001.tex]

\documentclass[10pt,letterpaper]{article}
\usepackage[top=0.85in,left=2.75in,footskip=0.75in]{geometry}

% amsmath and amssymb packages, useful for mathematical formulas and symbols
\usepackage{amsmath,amssymb}

% Use adjustwidth environment to exceed column width (see example table in text)
\usepackage{changepage}

% Use Unicode characters when possible
\usepackage[utf8x]{inputenc}

% textcomp package and marvosym package for additional characters
\usepackage{textcomp,marvosym}

% cite package, to clean up citations in the main text. Do not remove.
\usepackage{cite}

% Use nameref to cite supporting information files (see Supporting Information section for more info)
\usepackage{nameref,hyperref}

% ligatures disabled
\usepackage{microtype}
\DisableLigatures[f]{encoding = *, family = * }

% color can be used to apply background shading to table cells only
\usepackage[table]{xcolor}

% array package and thick rules for tables
\usepackage{array}
\usepackage{multirow}
\usepackage{booktabs, tabularx} % good for beautiful tables

% create "+" rule type for thick vertical lines
\newcolumntype{+}{!{\vrule width 2pt}}

% create \thickcline for thick horizontal lines of variable length
\newlength\savedwidth
\newcommand\thickcline[1]{%
  \noalign{\global\savedwidth\arrayrulewidth\global\arrayrulewidth 2pt}%
  \cline{#1}%
  \noalign{\vskip\arrayrulewidth}%
  \noalign{\global\arrayrulewidth\savedwidth}%
}

% \thickhline command for thick horizontal lines that span the table
\newcommand\thickhline{\noalign{\global\savedwidth\arrayrulewidth\global\arrayrulewidth 2pt}%
\hline
\noalign{\global\arrayrulewidth\savedwidth}}


% Remove comment for double spacing
%\usepackage{setspace} 
%\doublespacing

% Text layout
\raggedright
\setlength{\parindent}{0.5cm}
\textwidth 5.25in 
\textheight 8.75in

% Bold the 'Figure #' in the caption and separate it from the title/caption with a period
% Captions will be left justified
\usepackage[aboveskip=1pt,labelfont=bf,labelsep=period,justification=raggedright,singlelinecheck=off]{caption}
\renewcommand{\figurename}{Fig}

% Use the PLoS provided BiBTeX style
\bibliographystyle{plos2015}

% Remove brackets from numbering in List of References
\makeatletter
\renewcommand{\@biblabel}[1]{\quad#1.}
\makeatother


% Header and Footer with logo
\usepackage{lastpage,fancyhdr,graphicx}
\usepackage{epstopdf}
%\pagestyle{myheadings}
\pagestyle{fancy}
\fancyhf{}
%\setlength{\headheight}{27.023pt}
%\lhead{\includegraphics[width=2.0in]{PLOS-submission.eps}}
\rfoot{\thepage/\pageref{LastPage}}
\renewcommand{\headrulewidth}{0pt}
\renewcommand{\footrule}{\hrule height 2pt \vspace{2mm}}
\fancyheadoffset[L]{2.25in}
\fancyfootoffset[L]{2.25in}
\lfoot{\today}

%% Include all macros below

\newcommand{\lorem}{{\bf LOREM}}
\newcommand{\ipsum}{{\bf IPSUM}}

%% END MACROS SECTION


\begin{document}
\section*{S1 Table. Hyperparameters.}
\begin{table}[!ht]
%\begin{adjustwidth}{-2.25in}{0in} % Comment out/remove adjustwidth environment if table fits in text column.
%\centering
\begin{tabular}{|l|c|c|c|c|c|c|}
\hline
& \multicolumn{2}{l|}{SETUP 1} 
   & \multicolumn{2}{l|}{SETUP 2} 	
   & \multicolumn{2}{l|}{SETUP 3} \\ 
%\cline{2-7}
& LR & Optimizer & LR & Optimizer & LR & Optimizer \\ \thickhline 
Alexnet		& 4e-3 & Adam & 1e-3 & Adam & 5e-3 & SGD \\ \hline
Googlenet	& 1e-3 & Adam & 1e-3 & Adam & 2e-3 & SGD \\ \hline
ResNet50	& 4e-3 & Adam & 1e-3 & Adam & 1e-3 & Adam \\ \hline
VGG19		& 1e-2 & SGD & 1e-2 & SGD & 1e-2 & SGD \\ \hline
\end{tabular}
\begin{flushleft} Chosen parameters in the final training phase of all models. LR refers to the learning-rate and optimizer is the optimization-function used. Parameters were chosen using 5-fold cross-validation. Loss-function was cross-entropy for all setups.
\end{flushleft}
\label{mse_pearson_WSI}
%\end{adjustwidth}
\end{table}

\end{document}
\vspace*{0.2in}
